# Supplementary material for: Dual functions of PsmiR172b-PsTOE3 module in dormancy release and flowering in tree peony (Paeonia suffruticosa)
Source: Hortic Res. 2023 Feb 21;10(4):uhad033. doi: 10.1093/hr/uhad033 (PMC10120838; doi:10.1093/hr/uhad033)
Supplement: Web_Material_uhad033 [file web_material_uhad033.zip]

Archive with 9 entries (9 files):
- clean supplemental file 3.docx
- Fig S1__.jpg
- Fig. S2.tif
- Fig. S3__.jpg
- Fig. S4-STTM172.tif
- Supplemental file 1 Premir172a, b d.docx
- Supplemental file 2 promoter of PsCYCD.docx
- Supplemental file 4-20220918.docx
- Table S1 The primer information used in this study1230.docx
